# Supplementary material for: Mapping the conformational energy landscape of Abl kinase using ClyA nanopore tweezers
Source: Nat Commun. 2022 Jun 20;13:3541. doi: 10.1038/s41467-022-31215-5 (PMC9209526; doi:10.1038/s41467-022-31215-5)
Supplement: Supplementary file 4 — Source data [file 41467_2022_31215_MOESM4_ESM.xlsx]

## Sheet: Fig. 1f
	Initial rate (µM/min)
Abltide (µM)	Abl			N4posAbl
0	1.0682	1.41395	0.290258	0.463134	1.84614	2.10545	0.981762
50	2.01902	4.2664	4.61215	2.79696	3.05627	2.36477	3.31559
100	3.66134	5.13078	6.51379	4.35284	3.40202	3.83421
200	4.87147	4.61215	6.51379	6.25447	6.0816	7.72392
400	10.5764	9.53911	10.3171	9.2798	9.9713	10.4899
800	10.6628	10.4899	9.79843	10.3171	10.3171	9.79843

## Sheet: Fig. 2h
	Peak S1a			Peak S1d
ATP/uM	pore #1	pore #2	pore #3	pore #1	pore #2	pore #3
0	0.00535734	0.00522666	0.00408173	0.0102865	0.0110035	0.0126069
50	0.0157064	0.0159472	0.0183043	0.0357754	0.0356244	0.0331476
100	0.0227097	0.0244938	0.0254859	0.049027	0.0496062	0.0526233
200	0.0402201	0.0333202	0.0302853	0.0954476	0.0750315	0.0668331
500	0.0317365	0.033552	0.0352334	0.084246	0.089636	0.0831891
1000	0.0329653	0.0421662	0.0396918	0.0747238	0.0977483	0.0979067

## Sheet: Fig. 2j
Abltide/uM	pore #1	pore #2	pore #3
0	0.0212129	0.0319642	0.0274541
25	0.0499805	0.0435996	0.0468734
50	0.0574342	0.0601924	0.0520114
100	0.0629301	0.0604523	0.0613616
200	0.0739865	0.0654457	0.0821251
500	0.0865301	0.0828539	0.0912401

## Sheet: Fig. 3f
Abl constructs		τTrapping (s)	ave	SD	τS1 (s)	ave	SD	τS2 (s)	ave	SD
N4posAbl	pore #1	21.774	21.4778	3.59931	0.466	0.547	0.0720324	16.624	12.2523	3.16043
	pore #2	21.913			0.534			10.872
	pore #3	26.197			0.641			9.261
	pore #4	15.053
	pore #5	22.452
N4posY320G	pore #1	15.887	16.0003	2.04608	0.508	0.447667	0.0640434	5.392	5.94367	0.411772
	pore #2	13.553			0.476			6.381
	pore #3	18.561			0.359			6.058
N4posT319G Y320G	pore #1	4.454	6.7066	1.64242	0.16	0.127333	0.0469065	5.166	3.22667	1.38303
	pore #2	6.506			0.061			2.037
	pore #3	5.951			0.161			2.477
	pore #4	9.463
	pore #5	7.159
N4posG321V	pore #1	23.509	23.8015	4.66015	0.79 (fitting from 16 pores)			24.46 (fitting from 16 pores)
	pore #2	17.867
	pore #3	22.904
	pore #4	30.926

## Sheet: Fig. 4e
imatinib, nM	total events	bound events	bound%	ave	SD
10	175	26	14.8571	16.9187	1.50545
10	223	39	17.4888
10	239	44	18.41
20	312	119	38.141	38.0911	2.97223
20	122	42	34.4262
20	211	88	41.7062
40	232	174	75	64.6328	7.41395
40	346	201	58.0925
40	273	166	60.8059
80	324	280	86.4198	77.4323	8.44749
80	245	162	66.1224
80	163	130	79.7546
140	266	252	94.7368	92.7044	3.9962
140	257	221	85.9922
140	253	237	93.6759
140	223	215	96.4126

## Sheet: Fig. 5g
Abltide/uM	pore #1	pore #2	pore #3
0	0.0058396	0.00425956	0.00521669
50	0.00722352	0.00949645	0.0123691
100	0.0205805	0.015484	0.0201243
200	0.0154849	0.0197492	0.0330772
500	0.0226832	0.02752	0.0430444
1000	0.0348777	0.0291774	0.0467559
2000	0.0389312	0.0346019	0.0492462

## Sheet: Supplementary Fig. 2
Abltide (µM)	Initial rate (µM/min)
	Abl			N4posAbl				AblC4pos			N4posY320G			N4posT320G Y320G			N4posG321V
0	1.0682	1.41395	0.290258	0.463134	1.84614	2.10545	0.981762	2.16095	1.72876	1.29657	1.58683	0.808886	-0.00363	1.8152	2.16095	3.88971	0.203821	1.50039	0.290258	0.0026
50	2.01902	4.2664	4.61215	2.79696	3.05627	2.36477	3.31559	4.23546	4.14902	3.1982	2.27833	1.32751	1.67327	3.71683	5.44559	4.66765
100	3.66134	5.13078	6.51379	4.35284	3.40202	3.83421		7.08791	6.30997	5.0134	3.48846	3.48846	3.74777	4.66765	6.13709	7.00147
200	4.87147	4.61215	6.51379	6.25447	6.0816	7.72392		8.12516	7.95229	6.3964	4.95791	5.13078	5.64941	12.6199	10.5454	11.4098
400	10.5764	9.53911	10.3171	9.2798	9.9713	10.4899		9.50817	8.98954	7.43366	10.4035	9.9713	11.1814	12.7928	13.8301	12.0149	0.290258	1.32751	1.93258
800	10.6628	10.4899	9.79843	10.3171	10.3171	9.79843		10.0268	8.64379	7.08791	11.6136	12.3916	13.0831	20.5722	23.1654	19.7943	0.895324	1.15464	0.117383	0.691503

## Sheet: Supplementary Fig. 3
	Voltage (-mV)	τtrapping (s)	ave	SD		Voltage (-mV)	τtrapping (s)	ave	SD		Voltage (-mV)	τtrapping (s)	ave	SD
Abl	80	0.033	0.0584	0.0256718	N4posAbl	60	0.146	0.136	0.0200666	AblC4pos	60	0.361	0.287667	0.0635523
		0.032					0.108					0.296
		0.053					0.154					0.206
		0.075				70	7.055	4.92767	1.53085		70	1.22	0.986	0.217027
		0.099					3.516					0.697
	90	0.2	0.317	0.156367			4.212					1.041
		0.26				80	21.774	21.4778	3.59931		80	1.567	1.379	0.14058
		0.213					21.913					1.341
		0.658					26.197					1.229
		0.304					15.053				90	0.795	0.822333	0.163628
		0.267					22.452					0.637
	100	2.071	2.3295	0.662096		90	5.198	6.85867	1.35989			1.035
		3.542					6.849				100	0.667	0.647	0.0167531
		2.431					8.529					0.648
		2.65				100	9.258	6.54467	1.91952			0.626
		1.771					5.116
		1.512					5.26
	110	1.371	2.11567	0.620916
		2.891
		2.085
	120	1.883	1.9635	0.0805
		2.044

## Sheet: Supplementary Table 1
Abltide (µM)	Initial rate (µM/min)
	Abl			N4posAbl				AblC4pos			N4posY320G			N4posT320G Y320G			N4posG321V
0	1.0682	1.41395	0.290258	0.463134	1.84614	2.10545	0.981762	2.16095	1.72876	1.29657	1.58683	0.808886	-0.00363	1.8152	2.16095	3.88971	0.203821	1.50039	0.290258	0.0026
50	2.01902	4.2664	4.61215	2.79696	3.05627	2.36477	3.31559	4.23546	4.14902	3.1982	2.27833	1.32751	1.67327	3.71683	5.44559	4.66765
100	3.66134	5.13078	6.51379	4.35284	3.40202	3.83421		7.08791	6.30997	5.0134	3.48846	3.48846	3.74777	4.66765	6.13709	7.00147
200	4.87147	4.61215	6.51379	6.25447	6.0816	7.72392		8.12516	7.95229	6.3964	4.95791	5.13078	5.64941	12.6199	10.5454	11.4098
400	10.5764	9.53911	10.3171	9.2798	9.9713	10.4899		9.50817	8.98954	7.43366	10.4035	9.9713	11.1814	12.7928	13.8301	12.0149	0.290258	1.32751	1.93258
800	10.6628	10.4899	9.79843	10.3171	10.3171	9.79843		10.0268	8.64379	7.08791	11.6136	12.3916	13.0831	20.5722	23.1654	19.7943	0.895324	1.15464	0.117383	0.691503

## Sheet: Supplementary Table 2
Abl																						N4posAbl																	AblC4pos
80mV					90mV						100mV						110mV			120mV		60mV			70mV			80mV					90mV			100mV			60mV			70mV			80mV			90mV
pore #1, ms	pore #2, ms	pore #3, ms	pore #4, ms	pore #5, ms	pore #1, ms	pore #2, ms	pore #3, ms	pore #4, ms	pore #5, ms	pore #6, ms	pore #1, ms	pore #2, ms	pore #3, ms	pore #4, ms	pore #5, ms	pore #6, ms	pore #1, ms	pore #2, ms	pore #3, ms	pore #1, ms	pore #2, ms	pore #1, ms	pore #2, ms	pore #3, ms	pore #1, ms	pore #2, ms	pore #3, ms	pore #1, ms	pore #2, ms	pore #3, ms	pore #4, ms	pore #5, ms	pore #1, ms	pore #2, ms	pore #3, ms	pore #1, ms	pore #2, ms	pore #3, ms	pore #1, ms	pore #2, ms	pore #3, ms	pore #1, ms	pore #2, ms	pore #3, ms	pore #1, ms	pore #2, ms	pore #3, ms	pore #1, ms	pore #2, ms
57.48	0.1	84.34	26.7	16.78	119.14	185.74	2981.44	659.14	4782.4	474.3	8278.8	3943.04	74.04	1404.96	7724.84	8338.38	581.7	9024.32	749.68	1392.02	2577.52	177.219	29446	631.16	7351.58	9516.08	7020.72	42718.3	6040.3	70795.4	7418.42	19667.4	1094.54	29248	0.04	1994.12	1002.64	6825.2	1746.25	84.9413	671.36	1038.75	1108.53	917.08	562.9	512.84	0.0313	102.12	35.5
31.18	51.12	89.44	36	9.6	569.52	155.96	40.76	45.52	8.6	12.76	8562.18	293.12	8276.76	547	2091.2	5039.76	4887.34	49.6	7760	408.36	1953.92	245.438	19000.2	28.9808	657.96	10724.1	473.78	21584.8	20356.4	19764.2	11523.3	116683	21088.7	7858.78	2047.18	5055.06	4417.44	562.221	168.328	764.601	147.9	1740.72	115.906	710.76	224.46	369.381	781.844	292.8	2233.86
22.9399	27.1807	98.84	68.1	243.8	171.38	1482.98	20.62	243.58	9118.08	839.9	5781.26	3648.04	6319.98	1866.22	6760.4	13.86	56.44	1678.64	3116.2	803.92	2417.78	973.344	17000.5	4424.36	652.72	3662.66	2550.44	20648.7	9202.06	15344.2	16658.7	42.34	4336.54	28896.3	1869.64	12835.9	510.38	2648.7	951.922	61.7209	429.42	924.719	383.406	501.3	1512.96	275.56	7917	1444.02	888.26
34.8595	55.3595	22.08	93	12.58	5946	124.6	2403.78	2434.52	155.16	6435.72	2389.9	604.68	1091.92	2405.24	38992.3	2911.02	6254.36	15.76	99.94	2774.38	399.94	162.563	15602.9	6256.44	28513.7	11345.1	6972.18	1643.78	19761.4	8780.3	60367.9	31475.9	3877.72	1682.04	9454.14	435.8	667.6	25158.7	141.578	267	129.7	307.812	1931.69	90.54	485.28	376.219	295.109	535.98	120.16
102.781	36.539	33.801	19.4	7816.38	531.52	242.34	71.06	243.14	5304.26	20410.9	3235.56	19.18	1809.16	1075.52	1696.6	7634.94	664.62	1539.48	1302.62	314.18	1384.06	7501.38	11609.7	8089.7	5470.46	26582.6	11889.8	43082.6	22830.1	25409.3	16134.8	49659.3	6585.64	2471.02	2370.78	9224.74	2256.6	3582.94	322.359	25.3009	39.6	201.031	2587.66	852.14	545.34	291.961	414.172	269.22	484.44
21.8439	22.0935	172.441	39.3	20.9	105.66	14241.8	18.8	33.42	103.44	7213.56	1594.42	863.06	458.3	12411.9	14.48	5408.98	461.08	2894.86	143.78	3335.1	712.7	141.062	10137.2	306.336	33413.1	12729.5	100.861	16421	10583	39150.7	92527.9	54397.4	1296.08	5703.59	3248.2	26006.2	11304.1	5249.36	366.562	1810.8	369.06	475.844	4254.53	733.66	538.18	1843.96	480.797	316.04	432.34
32.4377	161.281	127.141	156.2	44.02	3673.64	4245.06	24.38	862.66	56.26	97.64	271.42	120.56	991.98	8342.68	10878.6	4107.7	1238.96	3778.36	4271.96	4230.16	1091.48	59.375	8950.19	72.617	1837	238.66	3165.04	28314.2	10037.8	27155.5	6510.36	72.34	1542.42	6.9845	1335.86	15031.5	5458.48	3472.62	1498.94	40.7813	148.12	620.281	46.4685	2892.68	167.64	575.619	853.547	906.94	696.38
57.8984	137.836	284.92	40.6	42.82	38.38	118.3	4781.26	24623.4	3806.88	14746.1	8274.7	13.94	10163.5	84.5	52.54	3946.62	1650.98	537.7	940.54	3724.46	2546.14	420.625	8928.91	3619.34	25221.2	2191.02	1722.62	40638.2	4927.42	9960.38	3306	14119.8	8059.98	12556.3	1673.02	1060.24	439.46	7673.22	81.1564	1220.4	382.22	278.125	1414.81	2306.36	554.74	1066.14	2751.16	174.04	501.68
39.6565	20.125	143.66	12732.1	22.2	31.88	63.58	57.48	1114.58	51.46	5211.34	6986.24	5324.56	967.6	1880.1	1600.7	11117.6	215.04	2547.02	681.14	655.94	210.88	31.4065	8521.44	128.875	23078.6	172.2	1596.52	75856.1	19865.5	18204.5	48753.6	67361.1	7312.02	919.391	21115.6	53593.1	2051.36	11530.7	974.734	222.039	181.86	341.125	221.156	265.16	104.4	2535.72	104.688	713.9	2319.82
20.9219	21.0625	30.2011	67.7	82.02	4889.46	6.86	2021.16	140.54	60.82	441.22	14965.8	10.8	4439.54	899.3	13.14	4601.3	1978.96	3518.9	785.68	1173.44	915.96	1740.22	6759.78	2011.44	12079.9	166.62	31937.9	7075.84	6814.1	52823	2552.16	3277.76	6162.28	9613.55	7652.82	10012.3	2740.74	2384.68	184.578	7234.42	18.3	1148.28	1010.91	2667.64	195.26	246.641	1154.36	184.58	1098.9
33.5624	50.6795	59.5395	123	358.54	3426.4	194.12	14952.9	97.02	1085.68	104.02	241.42	3821.52	940.28	14063.7	11523.3	1243.5	1250.92	7365.42	4144.3	858.72	2134.96	97.5	6713	20112.1	151.922	441.1	37644.1	9626.18	18363.3	35017.6	57773.6	151990	12126	5902.97	1837.34	3746.72	6416.1	3684.26	182.359	735.98	415.1	534.156	165.937	701.06	1425.22	318.703	261.047	656.46	135.06
66.7659	45.7656	29.1385	88.4	60.8	172.84	9.16	12909.5	80.46	1990.3	9181.08	13024.1	157.58	153.18	1559.98	108.94	82.64	409.06	386.22	99.38	1788.78	1813.64	178.625	6617.16	291.844	7793.16	767.48	3968.44	2664.86	58851.2	78859.6	24187	16544.9	19865.9	4523.11	8880.18	13160.6	2484.52	12018.2	107.375	8198.04	243.32	219	497.156	292.3	525.04	2483.72	1610.77	480.22	440.04
30.7341	32.172	117.344	47.1	6.58	318.16	3576.72	47.16	19.72	1950.06	16.66	1847.68	10121.3	1651.76	7011.98	130.48	2474.34	7623.58	1577.54	454.72	1238.26	1898.92	26.281	6400.47	79.8593	11858.2	25531.4	3072.86	49120.9	4013.32	31047.2	61433.1	11258.6	1737.59	465.5	133.06	7432.38	5355.7	10649.2	43.8438	119.18	156.52	346.812	157.188	268.84	205.52	1174.26	686.969	10.92	47.54
50.9375	47.5781	36.0785	26	14.32	19.14	1226.46	6091.86	8968.04	19307.7	90.74	19492.6	7799.56	387.98	758.4	443.76	210.4	3077.42	8086.78	1078.68	717.3	7901.58	129.063	5399.38	1457.25	2173.72	138.7	26867.6	9804.1	31323.2	88484.2	7128.18	6379.28	2823.5	160	820.36	11675.4	2441.48	6877.3	63.922	363.555	558.72	335.406	8279.75	65.72	273	638.301	767.859	2133.86	350.56
39.828	30.406	61.961	62.5	5.44	464.18	715.22	142.92	2425.22	737.46	5014.16	118.88	790.04	4378.9	5522.48	6105.06	9002.28	94.48	1338.9	14611	4284.8	242.96	24.7815	5161.02	23863.3	22105.8	3375.04	6371.34	10645.3	23877.5	28049.7	60468.9	4814.02	6724.5	5889.73	4920.04	60274.5	8552.1	5439.55	51.9531	340.664	578.54	769.594	158.219	985.6	828.3	330.601	2116.67	748.86	426.02
24.7344	34.031	67.8983	12210.8	32.48	88.92	438.84	213.28	3326.76	496.58	4617.36	1139.26	300.1	2584.54	2935	14878.5	141.3	1809.06	262.26	3354.76	239.68	1490.24	21.0313	5125.72	44.9845	14370.8	362.44	8214.19	6308.66	18573.2	68243.9	86842.6	7269.96	2304.75	2003.78	2102.94	31337	1529.38	11644.7	46.797	152.18	208.74	364.844	652.062	6300.14	414.54	632.121	1829.11	2112.9	920.68
46.422	49.7342	116.52	11.1	129.08	2707.04	22681.5	133.68	14.56	1852.98	45	14.38	4315.44	1969.32	206.42	41443	85.94	1448.96	2039.58	1323.2	552.96	3292.72	39.3438	4889.44	23.2031	10828.8	217.74	14782.4	14447.6	8632.5	4748.52	133808	57941	5359.39	5.922	3148.22	11113.3	912.52	1277.39	152.5	646.461	206.52	42.9685	239.625	2209.02	630.82	532.422	195.609	1160.28	688
49.375	124.407	98.121	4948.7	27.88	42.62	11208.4	2577.68	17.02	682.1	9.9	145.2	10650.2	80.9	123.78	9211.82	400.62	7520.44	4644.46	24.3	7250.94	5155.6	110.812	3881.84	32.078	1299.81	17686.1	4870.05	11159.2	30515.6	4568.08	23524.7	9939.88	12215	4182.58	4764.84	14616.1	795.62	2655.16	63.5	516.32	59.96	530.094	4898.44	616.38	551.32	1470.2	333.141	592.04	1156.52
65.375	24	29.9805	58.5	638.34	74.9	2949.52	108.16	6.02	126.9	110.52	130.2	978.16	1460.3	1718.82	9007.18	4344.64	1670	1961.22	687.14	391.02	1630.82	60.594	3572.88	37.1565	7425.36	23518.7	133.391	3808.3	10486.8	32167.7	2345.84	4806.36	5194.89	812.969	118.6	3415.56	5475.26	2474.3	41.875	344.664	162.64	687.656	20046.5	1314.1	2031.36	1137.36	1005.72	83.68	104.3
21.4688	25.125	75.6795	67.7	31.46	74.12	12016.9	424.46	27029.6	7982.02	69.72	4206.52	5361.42	25.6	4437.8	3640.18	5295.94	846.6	267.9	84.78	1522	4567.02	146.406	3526.25	4459.25	8060.92	1248.98	10.4375	22712.1	2872.38	93904.5	7468.26	22234.6	829.859	14201.1	14488.8	6448.52	3126.72	2105.67	108.203	3159.52	334.5	162.344	1427.19	86.94	985.9	5308.58	2345.72	238.48	585.54
29.2187	48.6405	41.2187	81.1	120.82	52.02	100.58	228.98	182.36	1675.54	101.14	3430.3	10252.1	3720.52	19.14	2383.46	1681.52	225.66	1565.58	2464.28	390.24	1454.16	248.719	2942.84	129.625	7777.28	33754	117.578	15908.7	7575.1	64811.3	19319.8	106800	3084.17	16257.3	10501.9	4606.12	635.92	7101.89	78.75	30.3203	190.96	31.906	1214.62	440.46	1594.9	703.199	994.469	1874.48	1743.22
57.1875	56.281	45.3205	128.8	3199.1	28.72	19.2	1471.86	3095.12	24.72	4083.42	137.9	690.34	4542.46	5094.8	79.64	1341.56	1769.24	532.98	2755.3	92.02	111.56	56.4687	2305.62	6204.72	1973.84	225.7	51.0626	15231.2	19743	26600.2	20587.2	40231.9	7260.89	2874.38	12149.6	13401.1	7645.54	4469.11	65.25	31.6405	58.48	706.281	2081.69	497.48	2712.94	956.558	744.547	552.36	93.58
36.719	23.4375	48.8986	22.5	3677.24	97.8	29135.6	111.74	16.54	228.7	30380.9	67.46	6346.88	26.96	917.94	18.68	1276.96	1249.24	7913.28	736.24	965.66	1150.6	255.5	1917.09	77.0155	6882.09	508.04	899.031	57487.9	24863	9589.88	31680	6127.68	15967.5	9268	571.82	3211.24	6800.36	3006.39	343.656	705.094	67.5	142.125	72.75	418.6	2292.98	1221.5	36.453	489.66	1402.06
21.625	92.2345	20.879	12.1	74.96	1260.38	9014.16	644.32	105.76	136.86	50.38	1807.3	1814.34	3607.36	33.82	1106.72	9999	374.26	504.52	7904.2	9029.48	202.98	828.125	1544.03	2406	9794.22	52.3	4815.19	38523.7	396.42	19738.4	68516.9	33833.5	169.828	21373.2	10145	1018.72	3654.96	6330.81	96.8591	41.2185	24.3	305.438	26080.8	1143.22	490.72	1210.3	304.203	290.98	700.58
36.2812	20.3283	53.0628	37.1	741.98	1206.78	5.48	471.36	958.92	4723.72	65.28	6612.4	4678.24	1938.68	3882.54	34.7	1978.86	2256.66	3195.94	34.82	3976.7	4242.54	48.4687	1487.53	172.531	7834.94	2824.24	333.328	23818.6	347.72	39177	11106	48767.4	30198.8	3708.44	648.66	55677.6	614.96	5561.38	783.719	20.1017	122.82	2819.06	1562.88	203.22	181.86	787.48	319.188	1985.88	1118.42
61.5938	45.3594	53.3595	306	4045.88	97.4	315.48	64.04	4576	11.8	71.4	4499.54	873.78	41.54	3448.92	2856.34	5061.24	186.64	3138.36	1023.6	1924.92	2159.9	59.0628	1193.53	2236.39	1649.44	30540	4862.52	24176.4	13216.3	34817.3	3252.92	55798.1	3134.06	10171	10610.4	892.52	2337.1	1523.7	168.781	198.742	90.48	285.125	1666.56	828.06	437.9	226.52	3099.16	1750.72	340.62
46.9687	81.4843	27.402	128.4	154	101.52	149.14	1102.72	63.02	108.1	10995.9	947	1017.38	1341.16	9427.82	3942.24	2222.18	804	3666.4	4478.42	243.64	3959.68	51.375	1051.78	141.969	17330.4	36346.7	3828.14	14576.6	25074.2	26106.2	5350.46	1769.02	5226.58	4086.47	4537.2	9858.54	20245	2501.44	494.297	266.781	186.86	231.438	868.875	1846.8	750.54	3077.98	2760.02	897.44	714.74
58.5937	68.0622	46.3399	21.3	78.96	7584.6	4637.78	135.92	445.78	40.7	55.46	37.64	1902.8	696.56	548.18	5253.4	2148.92	4227.72	1526.66	2385.38	1418.4	1528.56	65.375	938.281	16776.6	21598.2	3802	9.2187	27551.5	23466.9	27241.6	27881.4	11824.3	4103.78	2805.66	1933.82	4701.4	24138.3	16386	237.797	116.758	740.6	1938.25	486.75	398.12	7818.64	594.883	1764.91	135.26	1030.4
28.875	213.531	79.0587	81.3	2799.68	137.06	17433.6	303.04	3437.84	13043.6	57.22	465.06	520.62	688.26	87.8	4517.54	36.68	7236.82	1610.3	4353.64	2796.92	339.1	22	744.469	32.781	4619.06	15054.8	4241.05	421.16	33303.3	14722.3	2826.9	4733.16	3530.48	1392.31	3755.98	22446.3	3410.98	7033.03	228.297	411.32	179.64	315	2043.38	124.22	45.36	415.836	3008.31	1474.06	1442.22
35.469	190.875	36.957	6620.4	48.2	9.82	43.84	9.04	15.92	60.9	31.74	5484.66	1457.14	4482.84	159.44	317.56	6544.34	1572.84	7842.56	2751	2425.78	1116.24	4798.31	643.344	47.125	10856.4	45.08	7987.23	54847	4050.54	50368	10429	84763.3	22522.1	2539.5	5854.26	28651.6	3887.6	5501.91	1644.58	276.102	220.1	248.625	63.125	7340.28	3173.24	212.898	718.453	505.72	668.32
117.313	29.625	46.2812	25.6	164.42	200.04	29762.3	111.54	24.7	30.64	7922.58	10396.3	78.9	128.68	4143.16	3607.3	376.66	6261.1	1142.88	413.6	1317.42	374.56	19537.7	552.781	114.688	13643.7	26675.6	4143.98	458.44	4650.92	36566.6	463.18	7597.86	9935.81	215.812	842.42	8381.68	1895.8	1667.5	427.078	644.164	173.84	643.812	1305.94	1237.04	21.4	2039.91	204	245.6	1433.26
33.7188	22.8128	39.1407	18.9	13.78	159.14	41.16	561.52	169.5	333.16	181.3	11795.3	4692.28	8830.9	2909.04	27493.4	19944.7	252.16	3628.42	77.78	3631.7	435.54	21.0625	453.719	1281.59	7538.91	21879.1	4026.84	27075.8	12551.2	29619.7	37654.5	27390.8	15093.7	4117.94	9449.58	348.2	525.18	5184.14	730.266	619.461	446.28	257.938	345.125	57.16	1407.52	3428.76	794.844	30.84	434.56
33.75	117.312	302.922	9.9	275.24	8276.52	330.98	79.28	221.86	44.98	89.52	264.82	7941.3	15808.2	1864.2	15719.3	13966.9	4527.38	6006.54	326.1	2075.74	358.66	79.25	383.156	129.938	1060.66	25055.6	4922.38	1149.34	27223.1	1982.56	4844.26	44075.2	14884.1	7631.69	727.28	4288	17577.8	1098.47	638.094	866.414	62.98	2097.19	158.125	3575.98	2096.38	218.844	24.0155	1278.52	300.16
118.5	21.7812	57.3201	32.9	283.76	256.44	245.1	11.24	11610.5	5041.22	10.12	2491.28	7665.02	4635.54	1311.02	1127.62	8973.4	11035.6	725.72	469.56	3900.32	611.42	57	351.672	4935.38	17914.1	80.6	19851.4	86664.7	14712.6	1076.88	3481.9	61907.5	1086.62	5656.56	1292.42	62383.9	1714.66	913.781	132.859	80.781	4.98	1689.5	2861.69	124.38	4075.68	2618.74	891.953	154.36	111.42
41.1563	93.4063	24.9609	75.3	251.76	11.86	458.86	42.96	107.98	73.68	3494.7	4319.24	100.7	770.02	2425.42	15201.8	863.32	2552.8	2335.88	3145.16	1955.58	1473.26	102.281	339.312	212.531	125.688	6909.64	294.062	16520.5	104407	20002.9	7889.44	16715.9	4198.22	4167.41	10855.4	3752	1278.2	2337	228.484	297.219	331.58	47.6875	113.562	897.36	1307.72	126.718	837.281	240	2458.46
66.8128	96.844	61.0155	144.1	325.88	18.22	6441.26	161.08	2005.98	58.68	228.32	833.06	5341.5	7233.64	4252.86	26.44	3706.8	67.04	1446.94	1464.06	226.98	512.78	245.656	330.344	72.5	26993.1	20536.9	9423.12	17179.7	15641.1	32059	21172.1	26044.5	9837.62	1476.09	4901.32	19918.4	1550.56	1459.09	367.719	222.812	52.98	2236.94	117.062	801.12	2704.18	1576.58	3192.23	108.08	585.88
28.7187	27.3128	59.3829	571.3	139.16	37.34	6.18	16.94	34807.5	284.28	206.28	2449.4	2126.62	553.6	7269.2	8353.92	6943.62	2507.22	4426.84	5915.92	405.58	2889.12	60.4378	320.563	8496.41	14772	27522.6	138.562	42337	35961.7	49137.6	1237.48	259.62	5329.09	29653.8	6041.6	595.86	3640.74	2288.88	2135.86	191.375	862.66	830.562	175.812	1537.4	1261.3	969.078	1106.86	533.44	117.52
77.781	47.2813	102.422	6210.1	31.24	12.78	251.42	2123.96	205	566.1	3403.94	8903.08	456.34	793.36	1761.12	4214.48	3034.96	226.7	94.96	1938.52	2111.88	476.6	125.375	305.82	106.343	3578.31	13853.4	7807.28	6772.12	18454.9	28976.5	15728.6	20597.3	8688.16	14.75	690.36	30133.4	30388.2	33185.2	278.781	433.656	163.74	1519.31	503.125	1162.12	896.44	283.344	1198.95	725.64	737.46
72.6872	20.8437	50.4842	74.5	76.76	388.24	175.4	83.32	10931.8	97.16	64.86	10391.6	275.76	1331.88	968.1	5106.44	1854.98	217.46	6398.62	710.52	502	2446.2	1637.03	263.859	74.3437	282.5	5323.68	42640.6	1979.82	18324.5	38708.1	31584.8	27568.8	4070.5	2419.44	9587.7	539.18	1811.32	2048.53	196.078	1296.84	166.64	2392.69	77	1233.42	632.24	657.977	228.094	306.9	1365.26
54.8125	67.4378	44.9768	176.3	167.68	371.28	82.62	118.92	45	4204.3	70.9	8350.9	16258.3	302.48	5541.48	114.08	4221.92	1498.52	670.76	722.28	980.64	470.1	68.7812	256.984	149.938	149.875	31971.3	70.5625	20759.4	2622.26	785.96	10491.6	66715.5	2836.09	22681.8	1468.18	3742.14	3115.32	4114.47	568.016	157.031	454.42	1095.06	171.562	2235.38	10.96	919.281	2063.03	2533.68	10.86
28.4062	60.3125	58.6641	11.3	38.5	24.98	161.96	2915.52	351.02	504.56	10562.6	20783	909.84	2002.22	8152.74	795.74	18.22	608.12	526.44	775.54	2757.66	459.7	111578	256.531	759.75	3560.09	9277.4	1096.56	7419.12	17110.5	47663	33454.6	14194	6956.41	925.688	1937.5	6921.4	24529	5406.75	191.484	166.047	285.46	339.812	1098.12	216.38	1471.96	110.461	771.406	98.86	1185.88
28.1875	20.1563	25.617	9725.5	86.12	188.2	11.82	44.9	66.92	7.76	29.4	13785.3	6135.52	1294	102.26	587.5	8769.42	79.22	3389.4	205.68	2912.54	382.3	78.5937	254.094	25.8128	18502.8	2540.88	332.844	12059.3	64874.1	25734.8	1252.5	23986.5	10359.7	2036.12	2462.44	7737.8	103.8	1371.75	1176.02	24.25	67.16	332.625	2056	137	175.9	799.383	730.141	473.56	125.7
142.938	34.0937	36.0232	13.3	37.6	66.58	21848.6	332.6	228.32	105.84	3483.8	3375.22	15177.8	499.76	5031.26	2493.26	23.44	3401.5	1362.44	1174.32	274.3	2066.88	1411.94	238.875	50.7813	5499.28	34.84	2404.09	7060.64	7959.5	31549	4027.82	3323.22	8948.78	2682.84	97.24	46194.3	943.74	11799.2	829.031	73.25	128.78	207.438	447.375	864.18	35.78	245.656	3892.38	383.6	731.4
98.0625	30.5625	34.922	81.6	11.5	15.34	23770.7	1572.54	86	100.94	203.3	3583.84	1722.16	3461.38	1334.9	207.94	1272.64	5999.44	3889.88	1058.72	2652.08	2393.2	3178.81	228.75	17789	19214.5	20295.4	3920.09	10282.9	31889.3	32481.5	40755.6	94431.7	1779.94	3050.97	1356.44	6202.58	20803.2	3305.47	133.891	150.047	85.42	526.375	441.938	201.78	1512.4	899.875	3962.94	302.4	600.56
122.938	24.0935	71.406	6.2	1799.14	3420.76	490.18	30.88	74.18	11427.2	14090.3	274.96	5450.74	3384.02	2224.7	3001.24	1520.18	4961.9	2683.68	8122.2	1453.42	760.86	118.938	225.375	115.157	11640.3	7247.18	5688.88	41940.6	15794.2	15914.7	1270.18		12131.8	5253.16	8081.3	28444.7	44586.3	4590.84	240.219	106.922	18.66	1967.06	714.875	1436.78	594.76	504.437	3462.75	1171.88	195.9
26.75	24.5625	21.172	79.7	2756.56	3898.1	1101.36	499.28	271.86	25.98	2869.3	11.56	92.92	2566.84	4098.5	145.6	11862	5839.02	260.88	2735	1797.78	1391.04	29.9375	211.344	127.5	14918.1	14005.1	8665.66	14172.2	16587.6	13685.8	37647.1		322.281	933.937	6710.2	9128.4	54607.4	6796	544.188	312.812	115.62	1225.5	1161.31	1082.12	605.44	2620.68	2876.48	300.66	71.54
20.1875	34.625	45.3909	11.5	9254.14	155.64	55.86	1694.22	1084.02	376.38	52.24	2492.38	3332.54	9.04	2395.22	3258.12	1927.5	647.76	1782.9	166.06	3766.94	1794.16	52.5625	211.25	59.9375	1088.12	4481.62	136.562	13136	19222.6	26707.5	81299.6		5723.94	1687.91	3423.04	82268.1	64617.3	4180.62	288.094	126.734	263.08	2247.31	1181.06	1381.84	202.5	382.203	811.922	356.72	121.88
20.25	57.8125	52.75	8.6	56.94	158.2	10696.2	528.12	11278.8	47.58	1731.44	1449.76	5976.54	864.06	1561.1	56.2	5046.46	2378.3	3998.16	1763.24	1363.96	1629.4	108.938	201.594	9639.88	6248.38	18126.8	16426.2	11215.6	57760.3	12835.4	5270.22		471.969	8081.09	2294	28566.7	7985.24	1409.78	453.078	1661.77	311.84	1342	32	855.48	827.98	2862.58	1134.88	1005.28	1500.88
24.875	47.6875	195.281	18.7	449.54	180.76	122.5	324.92	19.08	4407.64	2304.48	277.86	6071.88	5611.74	1078.02	4963.66	23.1	114.2	4813.36	12.32	1159.34	3504.84	129	200.969	112.562	4489.5	8919.48	190.875	6836.5	59363.9	21401.2	10985.1		7638.56	1228.81	8843.66	17549.3	6738.88	618.312	115.688	58.5625	390.08	745.438	257.062	212.04	1611.18	429.82	651.656	1038.92	849.82
38.125	31.125	26.9375	236.2	109.06	9.98	11465	101	607.26	14.02	226.8	1798.48	6548.82	2570.06	48.9	15614.8	131	395.96	7380.6	1042.96	1638.32	1404.54	179.312	197.484	5116.88	5237	19365.8	20.9062	17545.7	5679.82	3876.94	58900.8		26091.3	14813.4	8569.84	10159.7	4266.72	9914.88	648.781	23.6405	701.82	775.75	2124.38	459.22	1853.04	379.359	506.906	68.56	594.66
29.25	30.375	46.125	106	1465.4	11.76	30.46	122.3	29024.9	3502.44	110.64	123.54	3491.64	3356.42	328.92	3546.84	35.82	3547.38	760.7	858.94	1831.62	2068.04	41.875	194.656	4767.44	4963.5	13051.2	28835.1	475.54	11722.4	11784			1048.75	3036.31	4821.36	6122.16	14230.7	3388.5	2258.41	135.5	609.32	385.25	43724.6	787.02	1197.62	2166.14	2337.53	121.92	516.08
56.4375	22.375	168.141	55	6005.64	569.54	150.38	289.88	484.8	4162.3	7773.48	4712.36	6133.4	143.38	1492.6	15.98	1853.26	1196.78	2300.2	4377.92	575.7	633.76	5363.44	191.672	3509.56	748.125	24920.4	18359.4	30172.6	17118.8	1895.66			5313.88	541.5	8140.94	68766.2	6822.34	5169.28	270.875	251.203	244.96	585.312	2066.19	283.54	1529.24	1914.18	1126.95	923.92	1074.16
36.1875	33.5625	114.875	94.6	55.18	43.68	111.82	10.86	4256.42	60.32	11679.2	3483.68	94.1	3441.74	3125.9	10236.9	13.8	2734.74	7053.32	13454.1	931	1623.38	9623.81	189.625	130.75	9222.31	58489.2	36965.1	56586.4	21637	4274.86			3735.28	3807.19	10700.7	3664.3	2110.84	4251.88	91.7815	1120.62	320.5	168.875	4020.44	23.12	830.86	377.742	3379.77	1082.52	1229.78
72.8125	24.75	50.3283	77	42.06	5052.32	6.84	17.52	217.74	7944.92	70.62	5526.86	2341.74	284.32	8112.3	1339.58	22.44	2360.36	747.12	2747.08	32.48	190.38	3462.62	187.438	2171.25	9752.06	6576.8	3939.94	526.62	18243.7	45397.2			5858.81	880.875	8304.38		9193.8	35308	920.938	2083.52	34.82	1349.62	6820.5	1061.94	197.84	443.156	1994.11	285.22	303.7
125.312	41.4375	197.547	47.9	121.14	1088.88	7100.54	3288.72	131.68	2621.14	70.5	1904.34	3893.78	2260.9	2587.56	90.5	70.54	731.36	15826.2	8438.24	1614.5	2041.68	99.3125	187.094	41.3125	282.938	85.08	3015.06	4631.42	30919	16735.2			20561.6	9588	7523.16		1682.92	3392.47	589.25	311.375	99.2	672.75	1640.31	326.9	509.92	167.445	377.469	243.16	1572.06
459.188	25.75	42.078	19.9	182.44	269.04	42.82	6238.94	7041.1	813.14	2720.66	1275.2	5726.4	4241.62	46.1	167.36	11471.3	52.88	213.84	4248.16	2397.7	2629.34	109.5	186.562	17.0625	48.125	1031.08	11119.4	14909	30013.1	28607.6			7007.81	12613.8	8645.44		10093	3120.59	62.0628	94.9064	258.22	432.75	1093.12	2223.62	977.26	265.047	39.9845	186.66	841.46
40.5625	60.6875	185.359	6.9	3559.5	48.28	982.26	158.88	3598.02	12958	4942	18277.7	148.34	537.2	6184.84	180.88	33.88	3959.84	2379.18	1033.28	232.8	286.88	182.938	178.016	5916.38	8122	5245.56	5008.44	17376	1731.86	15434.7			4148.69	11528.1	8612.8		335.04	572.375	173.219	90.1875	133.96	560.75	455.062	993.12	1401.82	4831.82	420.937	118.42	128.28
	26.875	31.6405	70.4	48.14	144.94	442.44	168.4	143.72	20.18	168.22	3339.38	349.22	183.88	18185.7	28.4	7.38	835.76	778.76	1292.26	872.1	599.58	173.438	177.812	28.375	7135.94	19752	46008.7	17244.8	34620.2	28449.3			3081.06	7358	4671.68		1284.92	7949.12	212.656	6128.88	199.32	92.375	586.875	121.7	150.26	2919.38	7858.8	285.82	987.28
	84.9375	39.344	423.7	48.12	2119.16	85.54	1043.74	4142.88	5068.62	91.12	1033.66	2462.82	210.02	594.84	81.1	50.6	724.38	4361.44	2350.34	795.38	496.4	112.875	176.844	1663.88	3150.06	11883.9	1151.81	20633.1	11253.4	16444.9			3873.88	9672	4946.12		4092.58		896.906	877.141	60.56	33	474.375	29.1	2786.54	1988.12	1119.2	103.08	1073.7
	55.0625	79.7813	28.6	188.8	224.3	9227.02	30.42	813.26		110.46	1893.76	2042.5	2900.68	1590.96	340.2	3932.92	611.48	4583.72	5207.74	918.02	1033.34	125.812	166.906	510.062	1696.69	2904	13760	27178.7	19715.9	52034.6			3579.69	5153.44	5182.12		1293.16		236.938	320.219	351.06	1539.38	506.375	1800.68	2326.84	2956.92	21.1407	378.84	995.6
	190.188	46.0625	136.3	93.58	7.74	100.32	31.86	164.3		160.94	8456.06	7790.86	54.56	2067.52	1924.3	4268.34	557.4	2550.12	121.8	691.22	2912.96	221.5	161.188	11216.9	17097.8	20596.3	4615.5	21959.2	22770.3	7841.14			14280.8	8905.5	2620.78		11372.8		42.625	54.0155	24.3	1185.75	2428.31	126.78	2701.14	1821.84	646.953	57.7	925.18
	20.4375	46.1405	3693.5	74.44	14384.7	193.06	5409.16	5718.56		5213.06	848.78	22.86	502.8	9736.1	787.18	163.9	771.3	162.84	973.64	571.08	387.82	198.375	160.12	62.375	11978.1	217.56	632.438	17958.1	20777.1	18532.1			3750.44	10111.6	7426.36		1414.34		426.281	100.516	1131.82	718.25	529.125	191.1	844.58	5994.56	952.516	599.68	246.48
	42.125	20.328	292.3	6123.42	103.68	1620.24	7792.48	5439.54		55.6	13885.2	518.8	10826.6	1481.68		5793.46	3351.66	4697.96	932.06	2152.78	1735.28	7807.94	154.406	140.312	17075	3216.36	5151.19	8083.7	68716.5	6644.96			37322.8	5533.06	3582.04		2199.18		236.406	294.188	2.1	161.125	1213.06	6197.9	230.84	53.6407	2100.41	1021.84	904.68
	20.75	77.125	16.6	4709.42	141.26	115.5	978.24	19122.4		17.92	8215.34	2132.04	2201.36	3874.08		12667.2	1423.66	272.5	64.94	805.66	924.32	567.875	152.406	3395.75	262.688	53.56		104447	24206.8	17685.3			18200.2	874.438	1336.46		6179.1		916.625	2644.75	15.18	423.25	355.438	2729.08	277.02	3748.64	1538.28	311.58	370.16
	59	29.9378	46	3737.66	62.06	49.12	4417.46	231.66		73.78	4234.9	65.8	1763.8	5356.66		6105.06	7371.38	3497.12	1346.76	6010.48	1102.38	65.75	143.312	40.375	307.75	369.44		4569.62	10376.8	13445.7			4520.19	2437.62	7666.04		13365.5		58.4685	186.219	166.22	850.125	1077.56	1825.68	733.76	518.422	376.641	1228.66	359.7
	199.25	62.6872	50.5	2255.8	195.22	317	3414.74	6159.74		44.52	4530.14	4148.08	18.6	16089.7		17.08	15.86	1574.9	96.68	688.44	2252.04	43.4375	143.125	115.875	8731.62	10016.4		54697.4	12747.2	3484.52			27048.9	3586.56	1792.46		8677.9		308.281	562.031	99.54	1469.25	456.312	196.84	1173.62	688.781	257.766	1776.78	1945.5
	45.3125	165.703	2762.4	192.44	127.34	49.8	86.66	105.2		9696.78	1046.08	27.76	393.26	4345.44		957.64	1471.28	487.7	3388.58	19.1	344.26	84	142.562	4531.31	1659.25	9125.34		12228.5	71991.3	21455			2686.5	2294.19	1146.08		1610.9		436.375	1276.03	14.58	250.5	22165.2	387.7	884.46	2303.12	1471.59	255.28	178.58
	22.3125	98.3591	115.7		271.98	134.14	48.06	31708.4		100.9	3234.54	2746.12	5786.5	7.6		11.96	194.64	676.8	2640.86	3510.14	3379.52	1743.06	135.5	8120.94	2876.69	304.36		12458.9	12168.7	202.08			3931	21295.2	6805.36		15101.3		42.3437	187.75	181.78	129.375	1397.25	2320.02	242.9	799.875	2394.42	793.8	385.9
	58.625	35.5939	166.2		41.94	13568.2	15.92	52.86		20.42	9794.7	6052.78	401.84	3628.42		16.04	680.5	763.4	2448.74	2061	1814.34	6246.56	134.766	114.125	1219.25	1750.24		76410.8	24828.2	2829.58			4075.81	3088.38	537.5		4379.4		302.125	116.032	25.62	22.375	619.062	212.8	1891.36	2495.12	429.328	2022.82	188.62
	84	107.782	8.5		832.48	275.64	20.56	68.8		1941.78	6865.06	125.76	2456.06	112.84		5411.54	22	964.26	7217.5	37.46	864.92	184.125	133.219	25.6875	4480.81	6048.34		13213.1	23398	5695.52			2689.31	7690.12	6154.7		15242.6		47.375	97.3125	115.6	41.625	1594.69	329.68	130.56	1224.69	301.141	403.46	228.72
	27.8125	81.297	109.6		38.12	152.6	125.96	11303.4		14.6	15429.3	616.38	4863.32	10860		33932.5	8.04	142.96	3965.12	155.96	1793.4	37.5625	133.062	1961.19	83.5	4259.58		30782	35407.3	868.94			13360.4	4229.5	3004.04		16760		459.938	24.4375	17	1416.62	1210.62	463.92	650.88	45.531	2352.09	111.62	650.78
	37.75	98.422	35.2		12.38	154.56	135.78	3806.54		58.24	9963.76	31.22	2008.82	232.4		2746.76	3926.96	1269.66	1623.44	211.52	2998.14	236.25	133	2130.94	1370.88	83.4		20414.5	2322.54	2023.68				17180.2	9700.36		139571		550.062	230.25	419.42	475.5	1381.31	2094.74	423.16	277.125	985.469	34.62	543.08
	28.5	89.3436	68.4		116.12	23.68	23.14	3686.42		148.44	11196.1	3951.38	1581.34	8347.68		1766.62	165.08	1091.66	231.16	73.92	58.58	59.4375	132	8486.69	77.25	30076.6		18599	17829.3	26728.5				8116.06	6632.82				281.156	4031.59	436.96	272	7822.81	1923.14	3061.42	12.6876	954.438	643.22	414.74
	51.0625	21.7657	67.4		43.34	13.28	229.1	357.26		5.44	5686.42	14277.6	8.12	8298.88		15029.3	2212.12	4543.24	1521.8		690.34	110.938	130.438	173.312	43.75	356.26		30832.5	6093.62	20026.4				491.375	2205.58				308.281	24	308.96	481.75	384.312	870.3	658.52	1379.58	716.438	172.92	1004.52
	29.5	219.094	44.6		5299.78	21180.9	285.76	10435.2		200.44	9398.1	211.24	2630.36	405.26		289.56		955.92	941.54		845.94	61.1875	129.047	11637.6	2789.62	752.2		5126.7	23658.3	1571.58				7091.44	2239.82				782.844	346.094	603.7	4389.12	165	1023.74	131.96	886.562	2617.84	288.34	1332.62
	99	37.75	8.1		17.72	16.7	11778.3	8901.68		2557.4	2590.82	36.34	591.5	6		37.62		9252.54	1839.18		3099.18	127.312	125.563	56.8125	3941.81	18224.2		134024	62694.4	14553				4033.56	3644.8				190.094	394.781	3.58	115.125	189.188	822.86	1407.04	549.719	635.719	175.98	1212.26
	95.6875	250.625	66.4		136.66	352.2	330.24	297		4014.2	2450.42	1364.78	3965.22	5047.36		10193.3		945.34	3868.24		545.22	219.188	123.906	6351.25	2828.5	1186.26		8074.94	22591.4	9253.7				5855.19	7413.88				556.25	542.938	110.3	1305.75	777.938	241.34	327.38	715.422	3262.66	999.48	635.86
		57.4687	281.5		91.72	63.74	194.44	77.66		15.18	5018.28	14.86	260.72	2682.98		24.5		56.48	1867.96		430.5	476.5	122.5	2985.94	13220.4	315.3		22569.1	48314.5	6967.52				2526.25	1294.84				237.687	43.5938	329.18	9879.5	1976.62	1358.42	1451.04	1779.53	4251.56	251.5	363.7
		35.4372	161.5		22	610.06	4444.68	18683.2		59	11685.2	1007.32	1640.04	617.58		16464		32.42	6861.28		1987.62	78.8125	120.969	152	7518.44	7885.8		21524.3	2392.08	10608.4				4346.06	3605.64				119.594	207.875	237.1	390.625	958.938	1682.94	880.84	1588.23	410.125	228.26	453.24
		25.1875	9069.8		1254.4	6678.48	33.52	7.6		18.48	10032.5	3503.4	74.34	26741.8		304.66		3131.36	2651.56		455.1	193.375	119.25	3979.19	10177.6	5181.42		19628.4	430.28	5195.18				6184.56	1325.74				78.125	322.25	157.58	7043.38	545.438	2093.16	766.96	1794.89	241.125	81.9	230.46
		127	34.3		46.62	1005.9	45.32	54.28		1506.46	2140.6	29.16	486.78			227.2		2202.92	699.88		3386.72	249.812	118.531	1392.38	26207.1	718.36		73239.8	23221.6	4175.74				4365.44	8571.66				338.656	151.625	53.18	192	1249.75	414.72	132.12	570.531	1462.69	683.82	424.28
		59.2185	21.4		36.86	533.38	218.46	14.82		11.72	540.16	7888.44	3306.42			801.02		584.64	90.92		486	44.6875	117.188	3525.44	2691.38	27692.8		4853.04	4208.02	3225.74				784.188	15015.5				13.75	1818.97	226.9	244.625	277.812	2123.08	1210.48	287.938	1034.38	20.58	583.26
		32.719	35.2		103.02	97.14	412.42	8910.3		120.34	2387.44	3431.8	1211.14			3915.7		6.06	696.46		1115	101.25	116.75	37296.2	4336.44	116.48		12633	32096.3	74533.8				7633.38	1781.52				963.156	407.875	88.4	188	960.812	334.74	214.68	2162.17	1023.03	228.28	2561.54
		34.844	19.1		42.74	1666.44	538.1	608.44		58.56	1532.68	8218.2	1961.72			5778.6		3417.9	1699.18		1867.92	26.5	115.531	8374.25	10813.6	496.22		8816.44	15321.5	17377.5				5471.38	2710.36				360.406	17982.7	111.38	617.75	2956.12	1094.66	832.34	956.516	277.531	273.76	590.58
		55.5625	6.9		50.94	64.56	10.04	468.16		178.48	756.18	495.92	2473			7245.58		1888.78	9645.5		607.68	42.75	115.1	210.562	36191.5	10145.3		21458.4	50772.9	77897.1				2137.69	14415.7				772.438	53.0937	76.76	370.5	59.75	747.02	71.78	851.766	1204.19	29.9	1089.84
		23.4062	380.3		101.24	124.38	98.04	22.62		4098.56	1104.6	10603.5	318.56			23.56		1497.72	33.3		1633.48	52.75	114.75	9185.25	7900.06	1988.12		9998.56	56423.7	8121.76				7.6875	3135.6				142.219	341	274.34	2565.38	587.812	62.76	2301.42	2440.34	2071.12	414.68	651.74
		39.9372	15.4		602.86	24.2	76.82	99.94		27.12	4006.58	1038.2	8.72			5169.04		2111.5	2499.92		1077.12	3748.81	113.5	997.688	7768.56	2998.24		13873.5	14956.1	10311.2				5054.31	4628.06				66.094	44.625	952.9	821.25	84.125	711.76	446.28	2480.31	726.625	1300.48	1592.14
		66.0625	64.1		264.24	141.76	791.68	9.42		53.28	1973.78	9433.46	2886			876.8		3571.26	417.74		312.38	23.25	108.844	15.625	6595.94	2367.12		1525.64	7743.04	64641.2				2662.94	5353.84				451.75	20.1563	37.58		25.875	603.08	1695	1430.78	9245.62	510.78	324.32
		21.625	64.4		6960.8	10772.9	37.9	10872.6		395.1	4184.6	8804.48	206.34			7475.18		1957.44	2011.42		27.8	83.9375	107.547	48.125	2414.81	19743.3		126603	21049.1	22937.9				901.562	2517.18				313.969	76.6563	593.9		393.25	4529.84	1034.76	127.625	25507.1	315.88	1716.6
		65.625	132.8		30.36	24.2	173.36	6.28		68.54	5602.78	807.24	4651.66			720.2		5950.36	1081.36		1878.9	57.375	103.688	45.5	3268	1279.38		70634.8	71470.6	10550				14703.6	8820.58				46.6563	22.8125	2.18		98.3125	298.54	2523.98	510.594	1052.75	118.68	470.28
		303.938	96.9		5948.04	404.56	3173.36	9825		201.76	4393.66	7571.04	9593.8			4953.18		10319.2	174.56		644.56	36	103.062	10616.6	8320	450.26		10806.3	13646.2	2864.98				528.188	4000.1				29.844	126.313	96.52		737.188	587.8	144.54	1638.92	3464.78	56.94	371.8
		57.5	200.8		14.92	40.3	62.42	76.72		28.24	7460.56	9521.32	2195.76			298.78		5271.3	8502.94		268.52	21.625	103.061	823.188	4847	38823.1		14496.9	13591.9	7852.82				3903.19	9295.28				28.6562	118.156	285.56		461.188	2639.42	369.1	2071.86	962.031	365.94	590.66
		71.375	64		142.92	5187.98	23.78	173.2		19873.1	1390.52	25329.7	729.72			4376.46		2311.52	2164.02		2333.44	200.75	103	4606.12	583.25	12.48		53778.9	2944.82	1769.82				2814.94	7168.62				196.031	97.4375	84.02		528.75	1834.7	60.48	320.078	662.656	138.88	644.62
		70.0935	59.9		1467.04	1208.72	2547.82	5406.3		26962.6	1021.64	414.16	65.16			10828.3		8535.18	1231.6		872.3	203.375	99.5622	3370	24894.1	37895		7415.26	1603.42	5471.42				1140.06	10820.2				308.938	220.656	170.74		638.188	778.1	105.14	2007.77	916.219	707.2	1482.58
		90.375	97.8		270.58	3303.98	5626.42	28.08		14081.1	3797.94	87.02	527.44			8744.26		6715.84	1803.54		2493.56	2632.81	97.6874	127.562	13914.6	1796.94		19700.8	3340.9	465.28				517.875	5572				21.3122	9100.88	48.66		2133.19	227.92	333.98	986.203	2024.53	2449.94	623.82
		24.0622	217.2		48.66	88.66	40.54	10643.3		5264.58	88.84	300.74	211.98			1899.74			3776.76		739.64	37.5625	96.875	307.25	12043.3	49.26		24265.4	236.54	19097.6				2735.12	432.44				110.468	298.844	36.84		164.875	99.4	1108.5	1196.19	931.312	1415.6	329.3
		143.031	17.9		790.16	161.06	33.56	5520.24		131.3	1963.46	766.86	1439.54			207.98			3869.38		1398.48	217.438	94.6872	4268.31	42581.4	3263		10010.8	15387.2	2817.32				5700.88	2480.48				756.406	1493.62	2.86		512.5	2483.8	283.24	1087.45	2744.56	20.78	480.5
		70.719	168.1		28.18	7689.42	69.08	18210.5		27.1	14555.8	128.26	112.44			11878.3			3287.16		1157.72	123.438	93.578	1837.06	6416.62	26715.6		7721.38	3715	15484.4				122.625					94.0622	71.3125	192.5		173.75	386.2	2757.58	1293.92	635.281	708.72	201.08
		73	172.7		169.96		196.68	75.36		455.08	23905.6	263.22	56.06			40.26			6217.04		8450.24	119.938	91.75	15086.9	5309.88	11084.2		35092.5	8781.78	52874.1				2560.25					15.594	39.9685	59.54		91.4375	4229.08	16.06	128.063	587.188	785.6	2109.3
		138.375	5.6		1903.06		8270.6	21497.2		3940.54	6.08	10419.8	106.54			12024.8			1416.76		2079.38	133.812	91.2813	134.062	34602.5	35669.2		13744.3	19077	18872.5				90.625					563.875	275.125	56.24		2026.81	1921.84	1465.26	128.844	3845.56	750.72	658.14
		33.0935	308.9		88.22		33.46	68.58		1331	10159.7	2548.72	2018.86						708.68			95.1875	89.375	17939.5	7422.38	29696.7		1975.96	7800.42	5534.66				637.625					928.75	348.969	128.4		2360.31	3144.38	1079.76	3360.16	1131.28	180.7	763.5
		39.156	62.5		2277.24		102.64	9599.7		285.36	7853.48	6162.32	44.48						182.14			169.188	85.0234	2647.25	866.625	22493.7		11294.8	16118.7	26715				7415.88					184.844	833.531	296.9		1338.19	14.8	674.94	885.062	523.594	1089.62	1077.54
		94.7813	62.8		475.56		108.96	395.18		3953.84		2546.62	7305.36						2530.76			15955.9	84.375		6371.88	24442.3		23974.2	6385.86	14033.5				7089.5					447.281	86.656	187.84		338.875	479.08	1339.18	1093.98	2072.78	123.16	592.08
		131.188	35.6		22		7.04	111		11471.5		16333.5	27.48						2597.34			170.188	83.75		13026.5	1902.9		4961.74	68387.5	25186.2				654.25					530.125	351.188	78.68		207.562	1223.84	1040.82	363.109	4624.81	1337.38	1239.4
		63.281	22.3		909.56		54.52	121.32				721.94	496.22						1505.04			47.1875	81.9376		1844.75	14994.4		3254.98	4301.98	37121.6				1892.25					453.063		558		1357.94	434.18	907.04	1015.83	2439.22	602.18	1777.5
		57.469	24.8		63.04		2792.5	331.26				5010.6	206.66						1431.8			83.875	79.6565		277.625	9714.58		31557.5	378.12	27065.7				41762.2					422.094		12.62		2202.06	1249.3	1161.64	1446.67	974.25	234.7	433.46
		218	125.1		33.24		104.98	13559.2				678.08	550.18						1375.24			44.25	77.8906		9767.88	7878.14		4952.7	16878.8	45088.6				182.875					234.875		187.42		1572.44	4022.14	871.76	1218.66	733.344	1394.66	1526.94
		22.9372	75.8		2157.08		17.8	23408.6				2558.62	118.56						472.04			2414.88	76.7815		22864.5	5983.3		36148.9	39281.7	685.34				1839.38					143.562		390		92.375	937.42	867.06	1686.06	1954.78	448.24	131.52
		170.219	189.3		62.48		5948.64	2735.34				25.16	253.58						2910.62			59.875	75.75		7092.25	4982.66		9319.12	37843.7	22367.6				559.125					287.219		159.02		144	287.02	1636.68	291.578	2169.38	961	748.58
		36.1878	40.3		462.02		3686.62	6191.64				480.58	124.18						981.7			92.5	75.375		5860.75	83.6		35611.8	485.86	1018.04				14438.4					346.75		25.12		2005.44	1682.18	1705.82	88.1094	1941.78	377.56	251.06
		100.406	17.4		3082.04		3379.92	19549.7				6942.64	6680.26						1641.02			34	74.6878		14497.8	948.64		15602	41187.2	7680.04				1218.25					55.3125		191.5		1726.5	20.2	766.62	2034.84	323.25	341.18	1098.6
		20.4063	7.5		397.4		18.86	8879.24				877.08	151.48						1014.34			75.8125	67.5155		3136.25	541.36		152.46	18365.1	19028.8				24495.1					297.875		279.86		579.812	371.78	1912.86	2721.23	896.031	721.24	1017.84
		56.875	55.6		183.46		14537.6	14651.4				1402.08	2059.26						622.24			3128.81	67.3128		34204.2	118.82		5278.72	28643.8	8764.54				2761.5					568.406		160.32		834.625	2371.32	1425.72	1858.56	2888.09	283.36	1605.62
		25.3435	164.9		7698.02		14.26	16286.1				4877.68	2616.4						1008.14			228.188	67.0625		5862.5	5188.5		62209.1	17149.3	53512.4				1822.88					49.625		83.2		217.375	5429.68	1338.66	883.484	2718.03	532.4	838.38
		28.5625	23.8		626.22		527.1	7057.62				6138.08	12250.5						2568.16			1160.56	65.4375		11181	2315.32		186.76	11015.6	20416.6				777					689.062		186.9		916.062	2138.52	143.7	2080.95	658.062	398.38	1633.98
		76.75	12.7		6.42		87.14	26.32				792.68	230.92						6332.44			124.438	65.4375		5659.12	2302.82		38299.5	18200.5	43915.2				258.75					451.625		4.94		113.75	1241.6	77.18	4870.56	2150.78	769.74	163
		27.875	22.9		2363.3		112.6	3721				1170.48	1882.34						2064.56			67.4375	65.094		4883.75	2086.94		9294.96	1203.18	8041.62				10255.4					237.281		386.4		1680.5	93.34	50.26	1154.44	502.062	148.72	121.66
		71.875	31.6		146		63.1	5509.8				946.34	185.12						2990.2			59.5625	63.7813		5154.25	4256.6		24300.2	7728.26	12328.4				90.125					938.656		561.34			1098.9	502.98	855.484	1316.09	1619.52	1898.04
		22.8125	12.8		847.24		918.48	946.08				7077.54	316.26						1328.52			138.688	63.75		34127.8	262.96		31829.4	7978.56	12646.3				11092.9					282.594		159.14			80.92	1033.66	944.281	6416.62	572.9	506.68
		26.8125	22.1		430.74		104.42	9508.3				26254.7	11.98						3443.1			153.5	63.5785		5506.88	32604.9		59311	21393.5	38261.1				688.625					104.812		19.72			350.76	923.32	4428.64	909.5	616.76	502.56
		53.625	20.4		32.46		224.52	9130.36				10389.5	6.5						555.08			25	62.7615		8706.5	22.72		24650.4	8521.72	29937.1				9194.88					603.625		458.14			2081.56	1518.44	63.5626	2453.97	178.58	799.52
		36.1875	97.4		274.76		898.74	1571.9				154	3532.68						230.6			2194.19	61.961		74.125	5768.38		4019.8	8016.18	15655.5				1189.75					54.625		430.16			298.34	951.88	233.438	2102.12	120.74	1617.6
		173.438	36.6		35.64		3812.74	404.46				2126.6	5976.14						213.62			195.562	61.875		12588	181.76		5478.36	50280.8	2632.64				1597.88					583.406		98.4			933.86	1210.98	1019.86	1661.5	343.86	1513.34
		32.4375	21.2		2732.02		10405.4	79				2068.92	3988.78						158.5			85.125	60.75		21.125	9063.54		16623.6	7256.82	1729.08				4179.25					603.531		114.78			318.66	290.74	1775.69	2199	1036.86	1478.62
		40.1875	270.2		1954.02		524.1	14417.4				3373.58	712.22						2179.56			138.938	59.75		18014.5			25696.8	37098.5	23776.7				3651.38					199.469		176.88			3841.26	59.76	71.9219	77.6878	190.84	1201.24
		47.3125	63.9		3880.5		2307.68	114.48				76.86	2744.14						924.78			32.9375	59.7423		5305.38			13976.4	11497.7	15618.2				2652.75					139.969		128.24			1397.68	893.7	279.781	449.063	950.24	371.64
		238.438	7.1		28.94		133	47247.4				16082.8	1250.38						8187.06			448.812	59.547		10921			16879	12460.8	28080.3				1111.62					591.375		104.36			102.64	205.7	2443.25	957.875	706.96	339.02
		67.3125	105.2		44.4		11959.3	14.46				6904.12	654.32						439.9			135.375	59.1875		507			13154.1	17127.3	6556.2				71.625					973.031		6.48			4359.96	149.34	1479.06	527.5	620.7	386.12
		47.4375	62.8		17.56		66.76	7822.28				114.2	1476.8						1057.76			77.0625	58.7185		643.25			27452.8	1419.68	811.08				8278.12					809.594		281.94			2480.7	193.16	427.906	1832.72	833.14	822.92
		85.6875	151.4		69.78		212.32	4363.98				5781.26	589.68						167.46			233.688	56.3125		5327.12			14516.7	15815.3	1142.06				1512.88					586.375		1058.32			1751.04	6900.2	876.188	470.969	313.96	758.36
		48.0625	295.7		3582.8		419.06	39912.1				595.12	1486.58						1676.7			111.375	55.5		31.75			48827.9	23589.3	84547.6				2615.12					342.375		538.7			3393.16	372.14	470.391	2258.91	80.5	179.42
		43.5	164.3		23.54		88.84	5185.96				223.34	3810.96						2040.08			59.625	55.5		14626.4			27402.9	10820	11237.1				2278.38					256.344		106.78			1758.78	200.88	196.344	1886.75	749.52	703.54
		27.0625	1375.3		141.58		63.38	15863.3				12144.8	9005.7						608.4			70.0625	55.25		7070.5			11374.8	5738.22	1384.46				6565.88					1297.94		118.98			1277.64	2946.72	196	369	289.14	295
		52.0625	72.5		18225.6		7913.12	1858.78				1252.36	293.16						1242.72			11196.2	54.328		3213.75			6436.66	15077.6	5349.48				6832.5					92.7812		146.06			944.42	38.34	1327.19	569.156	716.6	720.58
		202.875	11754		6.5		301.32	15.52				29.5	1848.04						643.88			24.125	52.4688		318.125			9837.98	5878.3	3353.52				3035.62					157.688		44.28			752.34	2289.44	335.297	807.531	19.92	18.7
		227.188	147.1		64.22		32.68	10024.3				2611.76	3689.98						5711.92			6983.44	51.9378		5384.38			61184.5	47741.4	29764.1				7139.88					71.7188		160.98			200.62	2908.88	120.406	89.594	94.82	495.44
		29.9375	135.8		1483.5		12479.6	28.24				5234.42	5051.18						294.98			152.312	51.922		4261.38			9134.1	8544.76	1645.14				2449.12					83.5625		31.12			784.66	893.84	2108.78	3307.56	244.08	1011.9
		180.312	11.8		6599.08			4876.18				1906.32	89.46						633.16			26.6875	49.125		15357.9			13666.7	58550.9	3187.66				1446.38					27.1872		161.72			3449.88	1969.98	1059.08	253.688	293.62	140.68
		89.125	24.2		6128			52.68				7878.34	5005.52						2540.18			414.688	49.031		20125.1			14270.7	19722.1	77496.5				642					173		51.14			1534.88	873.16	238.828	860.719	1150.84	264.56
		71.6875	225.2		312.96			12334.2					887.04						813.02			39.6875	48.6875		2412.25			4774.34	2939.4	38492.2				5480.5					762.281		14.56			1793.46	476.44	871.609	542.031	63.02	1898.26
		70.75	197.2		26.66			11898.2					6247.6						3255.76			3624.06	48.5157		7061.75			1699.68	9386.74	19.9				974.125					1068.16		145.84			848.82	220.82	4599.48	2170.75	396.44	884.78
		33.0625	111.4		6559.86			21.36					1767.9						2480.92			26.875	47.625		22841.8			11641.6	9521.32	4600.14				182.125					117.031		29.12			2097.22	2652.26	2257.28	50.8122	22.58	1095.06
		83.5	94.2		66.46			42.92					1456.54						109.4			55.0625	47.5		7959.62			2272.12	16234.9	2358.44				2456.88					234.875		59.78			559.78	178.56	1087.88	512.625	589.7	419.4
		24.5625	99.1					8989.08					3764.38						1942.68			448.188	46.625		4158.62			1562.78	24460.2	24153				485.5					171.438		298.88			548.36	225.14	558.188	3456.38	1031.32	1414.6
		97.0625	17.5					2375.2					4455.92						1439.16			98.8125	46.1565		17031.2			11138.2	34386.8	29000.2				8912.75					790.875		110.86			758.1	564.4	1204.69	2056.94	219.86	746.88
		58	51.9					9869.64					1665.38						3270.72			55.875	45.5313		3628.75			70988.9	9713.54	20697.7				27395.1					258.688		41.02			132.9	1856.62	94.781	3945.56	527.3	654.24
		45.8125	34.7					26890.8					78.8						1351.48				45.5155		8099.25			40622.7	77007.3	45552.8				13244.4					720.969		41.14			1494.42	639.62	444.469	1050.69	90.4	276.3
		22.125	7.8					2597.34					1400.28						3896.62				45.453		5959.38			19717.8	11026.3	11053.3				1729.38					660.5		54.3			3938.96	620.62	770.344	881.031	857	445.72
		60.9375	81.2					63.34					1281.1						2226.58				43.75		761.375			35017.1	4902.96	42843.3				7975.38					214.813		282.66			498.36	21.28	281.781	774.219	821.1	102.6
		45.125	3448					87.22					385.94						5785.16				43		3243.5			2810.6	442.46	15107				4632.12					435.125		168.46			1980.08	1461.06	1872.22	1429.22	311.12	871.52
		76.6875	2111.7					145.74					1683.4						386				42.4375		3385.88			18634.4	50191	22107.2				918.625					508.938		99.08			5997.62	1076.46	1430.97	578.375	471.38	202
		24.0625	71.9					188.64					2884.26						930.02				42.2813		17714.4			49168.1	24562	42324.3				11936.9					233.812		441.56			377.1	2388.3	1222.44	3187.22	982.58	531.66
		88.3125	165.7					2770.32					391.68						1098.22				42.0622		21896			16760.8	57028.6	10468.6				1941.88					280.219		42.9			1386.96	1396.32	1815.31	3519.91	511.8	534.76
		47	87.9					732.58					10934.2						2219.14				40		15238.1			57360.5	16984	22754.8				13497.2					219		88.26			433.64	639.14	2205.66	2830.28	23.74	8.74
		33.875	111.9					12843.4					1945.96						693.12				38.2187		8.625			661.66	16475.3	54076.3				4051.88					489.562		118.98			4040.48	2237.38	217.656	1433.06	311.18	113.6
			2096.1					12353.8					4261.46						1196.98				36.9378		4230.75			4387.12	20197.7	43819.4				4151.5					240		120.3			1281.38	2021.92	1885.41	681.156	918.26	125.96
			49.5					26006.9					1491.44						2815.52				36.6565		2551.5			7988.02	1654.58	1141.82				5658.5					37.219		101.36			707	924.3	886.563	375.969	358.4	2006.88
			15					52.3					341.62						5200.62				36.5		12251.5			9840.32	87572.1	25824.5				1264.88					626.125		89.14			323.54	1293.32	479.219	472.375	426.08	856.9
			68.7					6447.9					12.3						1391.74				35.4375		237.75			5323.84	8476.32	18569.3				14246					534.062		202.64			541.42	1370.62	783.5	326.094	451.66	707.3
			55					87.02					1680.86						1979.12				33.4845		13482.9			16035.8	29126.5	6733.22				12527.2					318.75		102.42			1850.08	240.2	1307.97	1208.94	1883.76	1278.9
			7					5991					2665.66						1831.9				33.0935		3342.25			16835	8999.72	51259.6				3677.38					244.063		267.7			854.94	1563.14	81.9372	581.156	652.32	393.44
			91.4					4924.3					135.68						839.26				32.125		5138.38			78452.5	24134.9	4796.54				306.625					148.781		123.6			1537.22	2144.08	1109.62	3320.69	1123.98	756.96
			20.5					562.62					4875.6						745.38				31.6565		2963			1027.02	6287.24	33263.7				9207.88					514.156		413.14			667.46	755.28		3538.06	35.34	453.38
			29.1					65.2					1800.36						1908.64				29.1875		17107.9			40275.9	88.02	18314.8				3232.75					428.938		323.4			852.78	779.9		338.281	281	399.3
			98.5					149.38					353.56						2562.38				28.8438		7683.5			11490.5	22363	13613.6				5527.12					401.594		415.72			1215.3	1342.28		1274.44	1061.38	934.46
			1762.1					472.68					4670.64						4480.72				27.969		5330.38			6136.86	30567.9	11027.2				10437.6					114.375		340.36			923	636.08		1689.88	2168.8	399
			20					17.12					2974.18						25.42				27.2659		12765.4			15538.8	9008.5	62534.2				9170.75					533.438		114.34			580.84	76.94		2870.94	236.62	461.92
			6319.4					23075					11444.6						797.22				27.25		3094.5			22567.6	5264.16	4826.04				2844.62					780.188		143.06			1250.58	229.32		862.781	1762.6	1065.28
			190.7					13556.4					1357.42						4912.56				27.0781		257.875			6166.38	4648.98	14640.5				2063.12					1317.75		294.8			270.5	995.08		5073.47	508.68	667.54
			126.2					52.2					1489.34						3995.96				26.9372		326			24241.3	622.84	23564				1652.38					228.312		338.16			259.5	2730.64		3388.84	517.38	665.98
			41					109					4509.22						470.8				26.625		13001.6			29467.7	35474.9	49036.8				3347.5					206.625		293.56			875.24	180.14		823	730.22	1053.92
			25.7					5551.02					1458.7						4355.14				26.5		1530.62			9276.96	40240.8	17762				2281.38					169.75		151.88			586.72	1502.06		1004.44	121.7	550
			686.6					19549.1					2560.02						3867.56				26.4375		2096			11382.4	32323.1	73126.6				10024					98.125		209.62			574.02	332.38		877.938	296.38	1216.38
			61.7					46.72					1063.14						1798.94				26.125		8218.88			43087.8	51623.1	3976.66				4047.75					348.438		900.16			80.44	2317.16		652.719	145.28	806.36
			3188.9					7353.1					318.38						2092.46				25.9765		11885.5			25932.2	30534.1	1848.92				5746					208.688		231.62			492.08	272.28		950.344	131.9	242.4
			119										268.48						2258.8				25.959		54.125			34967.3	32544.7	39992.2				15002.4					9033.38		482.94			1105.74	246		1382.88	183.88	495.48
			106.7										26.54						222.1				25.9062		8873.25			2739.98	19036	17602.6				7650.25					278.812		834.2			705.2	467.64		1015.16	1024.74	2411.72
			5773.2																982.84				24.781		4082.5			27007	24413.3	7422.72				871.125					460.312		93.96			589.42	110.14		2451.22	673.82	398.42
			51.7																785.74				24.4378		4962.88			9254.76	16.3	74062.9				389.375					243.062		344.76			16.84	504.16		2131.81	1041.34	833.22
			3373.4																4041.44				23.5625		1814.5			25981.1	27809.2	11333.7				5818.25					69.625		74.84			694.48	1929.34		936	297.08	14.28
			287																2623.44				23.2344		1151.12			155.8	49468.4	46357.4				16176.1					253.438		873.92			2679.58	2753.5		1889	306.24	1067.16
			23.2																3453.66				23.0938		10233.5			410.4	11126.8	1847.42									278.062		123.98			2232.94	1502.1		733.031	2860.72	109.68
			8.7																3392.1				23.0588		29437			34830.8	56947.5	20154.4									151.312		22.56			1537.86	449.56		1430.66	29.16	1071.22
			47.5																879.6				22.75		1794.25			40.28	53120.7	8011.6									211.438		68.08			276.82	1681.7		1653.12	418.08	575.54
			6592.7																1895.8				21.375		5913.62			158.2	746.28	12727.9									166.188		372.34			3420.8	2769.38		2639.84	330.82	215.08
			43.4																682.98				21.3125		12442.4			1903.24	33363.5	34232.4									95.5625		21.46			963.22	344.08		3537.44	1844.68	513.82
			4304																4432.74				21.2813		3561.25			83001.6	25821.2	44668.8									144.25		59.8			1083.6	107.36		2031.16	1029.68	354.26
			45.9																1067.68				9.3601		138.375			8032.68	72387.5	70398.3									435.375		427.6			306.18	818.62		562.719	253.02	1071.8
			64.9																606.48						3940.75			30752.4	6383.06	24220									87.375		567.74			937.26	2882.02		1884.78	385.96	529.8
			6660.5																74.98						6424			15003.5	1853.42	8581									324.812		152.96			2595.5	1419.26		2271.47	650.42	1165.12
			78.8																596.8						8193.5			11388.6	363.42	1277.24									168.625		551.4			332.64	433.88		137.812	125.6	106.34
			23.6																207.84						8393.5			45407.4	4149.06	6490.3									93		3			2648.74	1729.9		241	1101.86	422.08
			146.6																3548.94						759			10260.5	14.36	27881.3									310.75		11.48			429.56	81.72		1639.69	306.42	802.7
			22.8																854.64						10761.8			5893.5	54947.9										298.625		85.56			245.86	2198.24		434.688	1486.84	942.26
			67.8																724.24						439			12149.5	59790.1										648.25		27.5			638	66.28		1145	236.2	428.24
			104.5																7302.88						75.25			42808.8	32695.7										136.125		413.74			525.94	2237.94		971.938	1834.58	80.06
			82.6																2469.8						5386.75				28.86										482.312		217.38			148.64	1065.32		1566.62	1149.94	768.14
			8.7																2514.08						7374.75				13948.3										436.75		591.42			668.38	153.52		1240.31	379.74	3071.4
			62.8																991.92						222.25				8258.66										192		201.1			515.04	584.18		276.625	212.66	527.46
			5.8																1845.16						1198.5				61314.2										175.062		54.52			1191.72	1802.28		774.312	194.82	416.94
			239.4																2148.62						87.5				25737.1										632		187.4			964.5	785.14		3204.5	1613.1	566.9
			194.8																176.74						22624.8				13945.3										88.0625		25.34			280.78	1784.76		1691.19	1537.42	1066.98
			49.6																19.28						11678.5				445.86										1047.38		192.34			1095.24	1260.92		552.312	41.34	2021.2
			51.3																51.64						3346.25				44768.1										40.9375		432.22			327.24	270.1		1714.75	548.02	1629.32
			25.9																10.18						916				1628										187.625		18.8			1422.5	729.58		1328.62	597.58	649.24
			85.8																1050.76						5842.75				502.58										360.375		284.32			1200.68	289.08		3715.38	2150.74	644
			53.7																659.56						2594.5				2030.84										453.312		362.46			792.64	2388.52		4019.31	52.84	415.34
			46																4072.88						3529.5				4265.4										184.75		58.66			472.18	1769.66		153.062	534.3	449.68
			55.1																509.22						17488.5				6771.2										172.375		104.4			522.3	1684.12		365.125	477.52	647.38
			101.9																2044.6						14263				20934.8										340		170.48			556.88	1240.98		539.062	902.28	338.14
			17.1																						2326.5				1081.34										422.188		357.32			2098.32	1138.56		1675.62	50.7	1183.04
			31.6																						8316.5				19529.8										278.125		29.88			702.24	745.94		680.312	1885.96	231.52
			6.3																						31529				15589										314.562		175.22			2419.14	171.82		681.125	886.94	198.32
			21																						9068.75				2959.32										115.188		10.54			2400.72	45.9		4371.88	668.06	587.92
			28.2																						12512.8				9181.76										187.812		172.92			1272.88	2207.56		2879.19	1782.06	413.68
			61.8																						2503				11404.3										690.625		305.42			97.4	298.7		196.438	273.64	2827.46
			49																						183				1231.5												649.48			725.68	355.9		1102.31	664.4	156.42
			172.6																						7292.75				19793.3												888.42			1268.96	189.38		517.062	1359.9	1025.46
			84.8																						2298.75				26462.2												118.72			69.94	647.12		1998.25	8.42	576.22
			827.2																						9789.25				2543.54												113.74			1109.52	1196.68		2005.88	278.42	394.94
			27.7																						8873.75				12.28												2.86			623.34	22.46		346.125	427.3	739.34
			64.6																						2577.75				3732.52												183.96			1804.04	895.02		2862.19	173.92	97.74
			26.3																						19816.5				36477												22.24			620.46			2777.69	110	137.38
			1000.5																						2694.75				32782.4												220.92			282.3			207.625	735.32	69.84
			452.9																						3320.5				21903.5												145.1			20.9			660.188	126.22	1207.04
			118.6																						5336.75				39178.9												8.8			2474.46			3739.25	101.02	628.6
			9.3																						21857.8				41055.3												2.9			901.92			263.062	409.96	94.98
			37.4																						14870				8276.84												99.62			1973.7			152.938	179.68	616.38
			19.2																						54.25				40620.8												203.08			3231.94			1006.69	861.72	383.9
			30961																						5456.25				24287.1												712.9			1911.68			857.188	2155.6	1092.14
			446.5																						7013				7091.46												147.46			750.9			1360.44	532.34	180.94
			214.5																						14.75				2729.12												1253.54			353.56			86.1875	181.76	1598.84
			22.3																						23189.8				195.08												41			1235.04			152.75	889.82	531.04
			10054.3																						2056.5				26273.3												109.4			1818.72			1637.94	95.64	2606.82
			136.5																						18031.8				83034.3												126.74			1760.1			382.938	1664.68	62.46
			15.9																						2311				66312.1												35.38			1644.58			492.812	279.68	19.32
			32.6																						146				13432.5												132.56			458.46			499.062	958.12	994.94
			276.4																						3317.25				39880.2												73.28			334.52			10463.4	1137.58	891.16
			26.6																						2295.75				6726.48												80.44			3803.68			190.062	973.14	1778.3
			280.9																						10112				12.42												285.16			1408.16			1171.69	810.54	1447.16
			201.4																						17340				28872.5												635.02			748.8			494.25	692.94	2471.84
			176.4																						4460.25				7935.58												96.44			577.92			6307.44	1122.86	443.3
			957.8																						19263.5				1012.26												132.22			1146.6			357.812	67.9	1486.68
			325.4																						10031.8				19267.1												263.38			594.92			1201.38	326.36	179.8
			294																						12101.5				246.36												16.78			972.94			205.25	646.52	239.98
			22.3																						6585.5				7119.4												2.64			403.7			4466.44	118.62	154.04
			12.5																						7117.75				12618.1												108.5			587.04			2929.31	1702.58	1284.16
			83.2																						1064.5				54383.4												166.78			934.12			253.312	1051.42	545.66
			5.1																						7505.25				31348.8												142.2			3212.82			461.25	93.12	513.92
			126.8																						649.5				244.12												277.38			1752.44			635.188	420.74	110.74
			84.7																						74				13312												67.96			2709.66			523.875	343.94	286.48
			41.8																						3923.5				12876.2												538.16			375.06			90	167.18	581.94
			49.6																						1450.25				26898.9												76.08			363.9			893.938	86.98	452.94
			45.8																						2058.25				10294.7												586.98			559.04			1615.06	515.58	1272.82
			286.2																						2207.5				3240.06												211.16			159.78			1052	154.96	579.16
			34.1																						95.75				466.16												183.54			868.96			1027.56	596.18	743.44
			43.3																						1098				738.46												42.38			773.26			2038.31	404.82	714.54
			60.3																						5533.5				12127.5												68.28			1952			2993.06	435	1083.12
			61.9																						7750.75				2530.26												376.86			48.84			2087.06	540.04	2267.28
			21																						816.25				5088.96												22.38			1599.5			355.875	121.8	964.06
			86.2																						6617				6652.52												595.42			437.48			1548.56	522.9	910.28
			81.3																						1380.75				4002.72												200.14			5162.08			4513.75	224.34	283.84
			56.9																						2379.25				7825.66												204.4			4220.76			1542.12	1244.2	234.66
			123																						105.25				25643.7												799.4			235.04			3891.38	120.7	474.08
			96.7																						11				39406.9												17.14			611.62			2799.25	296.38	128.9
			22.9																						10379				3533.74												292.38			400.8			9350.25	458.86	1493.14
			9.4																						2499.75				33842												86.76			2552.46			1884.19	533.8	1638.84
			2753.9																						7232.25				17133.1												21.48			3001.52			2825.75	280.68	178.56
			26																						16				21900												204.56			1658.2			423.75	690.36	346.9
			89.1																						1530				32632.8												308.58			56.48			2048.5	732.5	69.66
			153.3																						8913.25																6.12			823.68			209.25	162.88	124.66
			37.1																						4628.5																74.86			151.28			9172.12	77.7	347.64
			16817.5																						3772.5																561.7			1558.82			909.875	601.8	291.88
			11.2																						2208																311.62			4558.16			1699.5	314.76	441.76
			27																						6766.75																117.7			3640.92			722.188	292.72	525.5
			57.6																						6742.75																195.18			188.7			1805.25	1177.02	428.3
			7355.9																						116.5																20.26			2957.96				369.06	1955.8
			79.7																						2375.25																21.98			1243.02				310.8	625.52
			56																						77.75																32.46			396.02				592.28	470.36
			6																						338																686.08			1880.7				234.64	398.9
			213.9																						9440.25																200.52			145.76				29.88	1100.7
			13.2																						6299.75																477.54			1621.18				671.32	1715.7
			37.1																						6293.5																104.56			2346.38				429.64	470.12
			254.8																						4597.25																1098.78			537.16				1111.18	557.28
			95.2																						10850.8																339.72			1781.74				1315.64	347.38
			54.3																						721.25																128.26			418.54				120.2	636.7
			101.3																						2963.75																216.72			616.3				320.36	1376.08
			33.9																						20124.2																431.48			617.84				664.52	1259.36
			139.5																						5556.25																32.46			1509.06				309.5	1175.16
			81.9																						89.25																387.84			2984.52				27.9	1526.8
			228.6																						291.25																436.5			635.88				83.62
			71.1																						9																54.4			942.26				512.4
			256.6																						6205.25																59.72			1112.48				284.92
			25																						3388.75																123.72			1317.4				878.24
			15																						5315.75																44.64			1361.24				5678.52
			46.3																						148																399.72			485.46				1421.48
			72.2																						547.5																21.24			1875.02				406.18
			103.6																						11952.8																94.08			1270.64				444.78
			85.3																						6691																669.92			746.84				219.44
			26.1																						2978.5																159.88			230.84				658.1
			10732																						10016.8																296.38			636.9				783.64
			92.3																						26937.8																49.82			1114.28				558.18
			20.2																						4768.25																1175.16			894.72				420.46
			262.4																						3445																250.5			336.9				505.74
			58																						1117.5																732.54			1464.7				142.96
			36.6																						11650.8																98.04			416.2				873.56
			144.6																						5705																28.18			384.72				274.14
			73.2																						5702.5																297.64			58.36				58.18
			12.2																						13627.2																119.12			469.62				136.94
			89.1																						2759																8.28			1815.48				739.86
			19.2																						24170.2																50.54			448.6				924.72
			157.9																						79.25																			966.76				1416.86
			97																						168.25																			720.4				1179.9
			41.3																						4869.75																			708.62				206.6
			196.1																						1005																			41.66				146.2
			23.6																						8106.5																			1017.28				483.48
			71.7																						787																			1203.82				844.46
			68.1																						4862																			192.66				879.6
			15.3																						13180.2																			586.56				315.94
			34.3																						12516																			481.38				60.94
			32.9																						11713																			375.42				818.88
			24.2																						2389.25																			5115.24				579.7
			77.2																						2690.75																			504.72				429.38
			17.4																						2605.75																			603.7				943.44
			168.4																						4601.75																							63.3
			19.1																						4549.75																							1025.94
			15.1																						11334.8																							451.44
			45.3																						2877.5																							17.62
			29.6																						1968.5																							163.3
			10.1																						111																							443.7
			11.9																						229.75																							46.16
			20.2																						5772.5																							265.84
			72.4																						4782.75
			25.7																						6156
			109.7
			36.3
			68.5
			49.4
			26.3
			228.8
			84.9
			14.8
			90.3
			166.6
			32.3
			15.6
			18.6
			58
			29.8
			133.4
			21.1
			15.1
			42.4
			104
			24.2
			18.3
			56.8
			38.5
			85
			29.2
			208.4
			136.7
			6235.7
			152.5
			7
			239.6
			10.9
			87.6
			28.4
			13.5
			125.8
			192.5
			233.3
			73.4
			82.6
			148.5
			73.7
			4684.1
			57.6
			92.4
			15285.4
			29.3
			3480.9
			58.3
			99.4
			23.9
			7.7
			20.2
			4135.5
			16307.6
			6.7
			25
			174.5
			9.7
			27.2
			36.9
			8.8
			9676.4
			73.6
			8555.8
			194.2
			28.4
			33.6
			25.8
			13724.8
			58.1
			918.5
			15004.6
			144.9
			446.8
			240.3
			49.3
			101
			22.1
			33.7
			25.8
			94.5
			94.5
			94.7
			7.2
			204.6
			194.5
			24.8
			4029.2
			24.1
			150.2
			25.7
			29.5
			167.4
			16.9
			73.1
			89.5
			1984
			46
			49
			2273.3
			69.4
			24
			45.9
			62.8
			131.4
			66
			62
			6.6
			91
			40.5
			77.4
			33.5
			21.8
			139.3
			70.9
			5.5
			37.3
			12979.8
			241.5
			6383.9
			18.3
			373.7
			22.9
			7365.4
			125.9
			7568
			53.6
			183.8
			151.9
			6.2
			220.2
			48.4
			121.3
			36.7
			6.1
			21224.5
			300.1
			139.5
			10.7
			39.6
			29.6
			37.5
			88.1
			74.8
			68.2
			19.3
			93.5
			25.1
			45.9
			45.5
			24.9
			55.9
			9634.9
			25.5
			64.6
			117.9
			124.6
			222.1
			26.6
			66.8
			142.7
			37
			54.2
			75.9
			10.4
			27.1
			11.2
			24.7
			157.7
			30.3
			5.6
			91.4
			131.7
			30.8
			18.7
			22.9
			31.7
			16803
			20.7
			94.1
			20.3
			9.1
			112.1
			8028.6
			76.2
			35.3
			81.4
			20.1
			123.4
			74.5
			45.8
			136.6
			2884.6
			9.6
			20.9
			8.4
			1202.2
			1461
			12.6
			3210.6
			4022.3
			19.4
			110.9
			89.6
			12
[truncated: 4 more columns]

[truncated: 4 more sheets: Supplementary Table 3, Supplementary Table 4, Supplementary Table 5, Supplementary Table 6]
